# Supplementary material for: Modeling the effector - regulatory T cell cross-regulation reveals the intrinsic character of relapses in Multiple Sclerosis
Source: BMC Syst Biol. 2011 Jul 15;5:114. doi: 10.1186/1752-0509-5-114 (PMC3155504; doi:10.1186/1752-0509-5-114)
Supplement: Additional file 2 — The model in Vensim software code. It contains the model. It's ready to run using the Vensim software (mdl file). Vensim can be downloaded from http://www.vensim.com/ [file 1752-0509-5-114-S2.MDL]

{UTF-8}
A=
	22800
	~	
	~		|

eprima=
	(Activated Te^n)/A
	~	
	~	Activated Te^n/threshold^n
	|

logTr=
	LOG(Activated Tr, 10)
	~	
	~		|

logTe=
	LOG(Activated Te, 10)
	~	
	~		|

TotalDamage=
	(IrreversibleDamage+RevesibleDamage)
	~	
	~		|

irreversible=
	RevesibleDamage*d2
	~	
	~		|

Te Death Anergy Migration=
	Activated Te*Te Death Anergy Migration Rate
	~	
	~	1 hour
	|

Te Death Anergy Migration Rate=
	Activation by Tr Of Citotoxic Mechanisms*Max Te Death Anergy Migration Rate
	~	
	~		|

Tr Activation=
	AntigenPresentation*Resting Tr
	~	
	~		|

Te Activation=
	AntigenPresentation*Resting Te
	~	
	~	Effector activation. 297 pag.Janeway 
		)
	|

naturalRecovery=
	RevesibleDamage*r
	~	
	~		|

IrreversibleDamage= INTEG (
	irreversible,
		0)
	~	
	~		|

r=
	0.1
	~	
	~		|

RevesibleDamage= INTEG (
	-irreversible+damage-naturalRecovery,
		0)
	~	
	~		|

d1=
	1
	~	
	~		|

d2=
	0.002
	~	
	~		|

damage=
	(d1*eprima)
	~	
	~		|

n=
	2
	~	
	~		|

Activated Te= INTEG (
	Te Activation+Te Proliferation-Te Death Anergy Migration-TeMemory,
		1000)
	~	
	~		|

Activated Tr= INTEG (
	Tr Activation+Tr activation and proliferation-Tr Death Anergy Migration-TrMemory,
		200)
	~	
	~		|

TeMemory=
	Activated Te*0.01
	~	
	~		|

TeAnergy=
	Resting Te*0.01
	~	
	~		|

TrMemory=
	0.01*Activated Tr
	~	
	~		|

Resting Te= INTEG (
	Naïve Te Input-Te Activation-TeAnergy+TeMemory,
		7.5)
	~	
	~	7.5
	|

Resting Tr= INTEG (
	Naïve Tr Input-TrAnergy-Tr Activation+TrMemory,
		2.4)
	~	
	~	2.420
	|

TrAnergy=
	Resting Tr*0.01
	~	
	~		|

Activation by Te Of Regulatory Mechanisms=
	(Activated Te^h/(ke^h+Activated Te^h))
	~	
	~		|

Activation by Tr Of Citotoxic Mechanisms=
	Activated Tr^h/(kr^h+Activated Tr^h)
	~	
	~		|

Activation by Tr Of Inhibitory Mechanisms=
	kr^h/(kr^h+Activated Tr^h)
	~	
	~	(-Regulatory Active Lymphocytes in Lymph Node/maxLoadInLymphNode)+1\!\!\!
	|

ke=
	1000
	~	
	~		|

kr=
	200
	~	
	~		|

h=
	5
	~	
	~		|

Naïve Tr Input=
	IF THEN ELSE(RANDOM UNIFORM(0, 1, NOISE SEED)<(100*TIME STEP/365),100/TIME STEP,0)
	~	
	~		|

Max Te Death Anergy Migration Rate=
	0.2
	~	
	~	2 weeks
	|

Te Proliferation=
	Activated Te*Te Proliferation Rate
	~	
	~	Active Te*Current Te Proliferation Rate
	|

Max Te Proliferation Rate=
	2
	~	
	~		|

AntigenPresentation=
	1
	~	
	~		|

Naïve Te Input=
	IF THEN ELSE(RANDOM UNIFORM(0, 1, NOISE SEED)<(100*TIME STEP/365),100/TIME STEP,0)
	~	
	~	+1e+006*PULSE(200, 1 )
	|

Tr activation and proliferation=
	(Activated Tr*Tr activation and proliferation Rate)
	~	
	~		|

Te Proliferation Rate=
	Max Te Proliferation Rate*Activation by Tr Of Inhibitory Mechanisms
	~	
	~		|

Tr activation and proliferation Rate=
	Activation by Te Of Regulatory Mechanisms*Max Tr activation and proliferation Rate
	~	
	~		|

Max Tr activation and proliferation Rate=
	0.25
	~	
	~		|

Tr Death Anergy Migration Rate=
	0.2
	~	
	~		|

Tr Death Anergy Migration=
	Activated Tr*Tr Death Anergy Migration Rate
	~	
	~		|

NOISE SEED=
	2
	~	
	~		|

********************************************************
	.Control
********************************************************~
		Simulation Control Parameters
	|

FINAL TIME  = 1825
	~	Day
	~	The final time for the simulation.
	|

INITIAL TIME  = 0
	~	Day
	~	The initial time for the simulation.
	|

SAVEPER  = 1
	~	Day [0,?]
	~	The frequency with which output is stored.
	|

TIME STEP  = 0.1
	~	Day [0,?]
	~	The time step for the simulation.
	|

\\\---/// Sketch information - do not modify anything except names
V300  Do not put anything below this section - it will be ignored
*View 1
$192-192-192,0,Times New Roman|12||0-0-0|0-0-0|0-0-0|-1--1--1|-1--1--1|96,96,5,0
10,1,Resting Te,721,291,62,32,3,131,0,28,0,2,0,0,0-0-0,255-0-0,|14|B|255-255-255
12,2,48,486,277,10,8,0,3,0,1,-1,0,0,0,255-0-0,0-0-0,|12||0-0-0
1,3,5,1,4,0,0,22,0,0,0,-1--1--1,,1|(622,281)|
1,4,5,2,100,0,0,22,0,0,0,-1--1--1,,1|(530,281)|
11,5,48,575,281,10,13,34,131,0,1,1,0,0,0,255-0-0,0-0-0,|12||0-0-0
10,6,Naïve Te Input,575,313,53,19,40,131,0,10,-1,0,0,0,0-0-0,0-0-0,|14|B|255-0-0
10,7,TIME STEP,565,548,50,11,8,130,0,9,-1,0,0,0,128-128-128,0-0-0,|11|B|128-128-128
10,8,Activated Te,1110,285,72,33,3,131,0,28,0,2,0,0,0-0-0,255-0-0,|14|B|255-255-255
1,9,10,1,100,0,0,22,0,0,0,-1--1--1,,1|(832,299)|
11,10,236,891,299,10,12,34,131,0,1,1,0,0,0,255-0-0,0-0-0,|12||0-0-0
10,11,Te Activation,891,329,42,18,40,131,0,10,-1,0,0,0,0-0-0,0-0-0,|14|B|255-0-0
10,12,Resting Tr,720,857,64,31,3,131,0,28,0,2,0,0,0-0-0,128-192-255,|14|B|255-255-255
12,13,48,487,854,10,8,0,3,0,0,-1,0,0,0
1,14,16,12,4,0,0,22,0,0,0,-1--1--1,,1|(626,856)|
1,15,16,13,100,0,0,22,0,0,0,-1--1--1,,1|(532,856)|
11,16,48,582,856,14,11,34,131,0,1,3,0,0,0,0-128-255,0-0-0,|12||0-0-0
10,17,Naïve Tr Input,582,823,40,22,40,131,0,10,-1,0,0,0,0-0-0,0-0-0,|14|B|0-128-255
10,18,Activated Tr,1112,850,75,33,3,131,0,28,0,2,0,0,0-0-0,128-192-255,|14|B|255-255-255
1,19,20,12,100,0,0,22,0,0,0,-1--1--1,,1|(822,836)|
11,20,300,873,836,13,12,34,131,0,1,3,0,0,0,0-128-255,0-0-0,|12||0-0-0
10,21,Tr Activation,873,805,43,19,40,131,0,10,-1,0,0,0,0-0-0,0-0-0,|14|B|0-128-255
10,22,NOISE SEED,458,542,48,25,8,131,0,8,0,0,0,0,0-0-0,0-0-0,|14||0-0-0
12,23,48,1392,274,10,8,0,3,0,0,-1,0,0,0
1,24,26,8,4,0,0,22,0,0,0,-1--1--1,,1|(1240,276)|
1,25,26,23,100,0,0,22,0,0,0,-1--1--1,,1|(1351,276)|
11,26,48,1310,276,11,13,34,131,0,1,1,0,0,0,255-0-0,0-0-0,|12||0-0-0
10,27,Te Proliferation,1310,309,53,20,40,131,0,26,-1,0,0,0,0-0-0,0-0-0,|14|B|255-0-0
12,28,48,1110,613,10,8,0,3,0,0,-1,0,0,0
1,29,31,18,4,0,0,22,0,0,0,-1--1--1,,1|(1112,778)|
1,30,31,28,100,0,0,22,0,0,0,-1--1--1,,1|(1112,667)|
11,31,48,1112,726,14,13,33,131,0,1,2,0,0,0,0-128-255,0-0-0,|12||0-0-0
10,32,Tr activation and proliferation,1027,726,71,20,40,131,0,26,-1,0,0,0,0-0-0,0-0-0,|14|B|0-128-255
1,33,18,32,1,0,0,12,1,64,0,0-128-255,|12||0-0-0,1|(1033,760)|
10,34,Max Te Proliferation Rate,1355,544,64,19,8,131,0,18,0,0,0,0,0-0-0,0-0-0,|12|B|255-0-0
1,35,34,53,1,0,0,13,3,64,0,255-0-0,|12||0-0-0,1|(1310,476)|
10,36,Max Tr activation and proliferation Rate,805,532,65,34,8,131,0,18,0,0,0,0,0-0-0,0-0-0,|14|B|0-128-255
1,37,36,54,1,0,0,13,3,64,0,0-128-255,|12||0-0-0,1|(825,581)|
1,38,39,8,100,0,0,22,0,0,0,-1--1--1,,1|(1114,230)|
11,39,940,1114,199,13,10,33,131,0,1,4,0,0,0,255-0-0,0-0-0,|12||0-0-0
10,40,Te Death Anergy Migration,1196,199,69,20,40,131,0,26,-1,0,0,0,0-0-0,0-0-0,|14|B|255-0-0
1,41,42,18,100,0,0,22,0,0,0,-1--1--1,,1|(1114,904)|
11,42,412,1114,937,12,11,33,131,0,1,4,0,0,0,0-128-255,0-0-0,|12||0-0-0
10,43,Tr Death Anergy Migration,1195,937,69,20,40,131,0,26,-1,0,0,0,0-0-0,0-0-0,|14|B|0-128-255
1,44,8,40,1,0,0,12,1,64,0,255-0-0,|12||0-0-0,1|(1169,240)|
1,45,18,43,1,0,0,12,1,64,0,0-128-255,|12||0-0-0,1|(1163,895)|
10,46,Activation by Tr Of Inhibitory Mechanisms,1237,631,67,67,6,131,0,11,0,0,0,0,0-0-255,192-255-255,|14|B|0-128-255
10,47,Activation by Te Of Regulatory Mechanisms,1041,499,64,64,6,131,0,11,0,0,0,0,255-0-0,255-192-128,|14|B|255-0-0
10,48,Tr Death Anergy Migration Rate,1357,874,60,19,8,131,0,18,0,0,0,0,0-0-0,0-0-0,|12|B|0-128-255
1,49,18,46,1,0,0,13,3,64,0,0-128-255,|12||0-0-0,1|(1195,717)|
1,50,8,47,1,0,0,13,3,64,0,255-0-0,|12||0-0-0,1|(1024,373)|
1,51,46,53,1,0,0,13,3,64,0,0-128-255,|12||0-0-0,1|(1257,518)|
1,52,47,54,1,0,0,13,1,64,0,255-0-0,|12||0-0-0,1|(928,568)|
10,53,Te Proliferation Rate,1223,433,56,19,8,131,0,22,0,0,0,0,0-0-0,255-255-255,|14|B|255-0-0
10,54,Tr activation and proliferation Rate,885,673,63,19,8,131,0,22,0,0,0,0,0-0-0,255-255-255,|14|B|0-128-255
1,55,54,32,1,0,0,13,3,64,0,0-128-255,|12||0-0-0,1|(974,744)|
10,56,AntigenPresentation,681,555,47,20,8,131,0,10,0,0,0,0,0-0-0,128-192-0,|14|B|0-128-0
12,57,48,1116,114,10,8,0,3,0,0,-1,0,0,0
1,58,39,57,4,0,0,22,0,0,0,-1--1--1,,1|(1114,155)|
12,59,48,1116,1018,10,8,0,3,0,0,-1,0,0,0
1,60,42,59,4,0,0,22,0,0,0,-1--1--1,,1|(1114,979)|
1,61,10,8,4,0,0,22,0,0,0,-1--1--1,,1|(969,299)|
1,62,20,18,4,0,0,22,0,0,0,-1--1--1,,1|(961,836)|
10,63,Te Death Anergy Migration Rate,1455,191,61,19,8,131,0,18,0,0,0,0,0-0-0,0-0-0,|12|B|255-0-0
10,64,Activation by Tr Of Citotoxic Mechanisms,1484,422,66,66,6,131,0,11,0,0,0,0,0-0-255,192-255-255,|14|B|0-128-255
1,65,18,64,1,0,0,13,3,64,0,0-128-255,|12||0-0-0,1|(1492,635)|
1,66,64,63,1,0,0,13,3,64,0,0-128-255,|12||0-0-0,1|(1489,319)|
1,67,8,27,1,0,0,12,3,64,0,255-0-0,|12||0-0-0,1|(1199,322)|
1,68,53,27,1,0,0,13,3,64,0,255-0-0,|12||0-0-0,1|(1285,371)|
1,69,48,43,1,0,0,12,1,64,0,0-128-255,|12||0-0-0,1|(1307,936)|
10,70,Max Te Death Anergy Migration Rate,1569,318,64,28,8,131,0,18,0,0,0,0,0-0-0,0-0-0,|12|B|255-0-0
1,71,22,6,1,0,0,0,0,64,0,-1--1--1,,1|(452,400)|
1,72,7,6,1,0,0,0,0,64,0,-1--1--1,,1|(539,424)|
1,73,7,17,1,0,0,0,0,64,0,-1--1--1,,1|(537,651)|
1,74,22,17,1,0,0,0,0,64,0,-1--1--1,,1|(446,671)|
10,75,h,1451,622,7,9,8,131,1,0,0,0,0,0
1,76,75,64,1,1,0,0,0,64,0,-1--1--1,,1|(1492,549)|
1,77,75,46,0,1,0,0,0,64,0,-1--1--1,,1|(1380,624)|
10,78,ke,889,406,10,11,8,3,0,2,0,0,0,0,0-0-0,0-0-0,|12||255-0-0
10,79,kr,1397,631,9,11,8,3,0,2,0,0,0,0,0-0-0,0-0-0,|12||255-0-0
1,80,79,64,1,0,0,12,3,64,0,255-0-0,|12||0-0-0,1|(1438,570)|
1,81,79,46,1,0,0,12,3,64,0,255-0-0,|12||0-0-0,1|(1353,657)|
1,82,78,47,1,0,0,12,3,64,0,255-0-0,|12||0-0-0,1|(949,418)|
1,83,70,63,1,0,0,13,1,64,0,255-0-0,|12||0-0-0,1|(1525,248)|
1,84,63,40,1,0,0,13,1,64,0,255-0-0,|12||0-0-0,1|(1304,148)|
1,85,75,47,1,1,0,0,0,64,0,-1--1--1,,1|(1268,627)|
1,86,88,1,4,0,0,22,0,0,0,-1--1--1,,1|(858,265)|
1,87,88,8,100,0,0,22,0,0,0,-1--1--1,,1|(995,265)|
11,88,812,943,265,10,10,34,131,0,1,3,0,0,0,255-0-0,0-0-0,|12||0-0-0
10,89,TeMemory,943,244,43,11,40,3,0,10,-1,0,0,0,0-0-0,0-0-0,|14||255-0-0
1,90,8,89,1,0,0,12,3,64,0,255-0-0,|12||0-0-0,1|(1001,229)|
1,91,93,12,4,0,0,22,0,0,0,-1--1--1,,1|(841,865)|
1,92,93,18,100,0,0,22,0,0,0,-1--1--1,,1|(979,865)|
11,93,636,910,865,12,10,34,131,0,1,1,0,0,0,0-128-255,0-0-0,|12||0-0-0
10,94,TrMemory,910,890,40,15,40,131,0,10,-1,0,0,0,0-0-0,0-0-0,|14||0-128-255
1,95,18,94,1,0,0,12,3,64,0,0-128-255,|12||0-0-0,1|(995,886)|
12,96,48,716,119,10,8,0,3,0,0,-1,0,0,0
1,97,99,96,4,0,0,22,0,0,0,-1--1--1,,1|(716,153)|
1,98,99,1,100,0,0,22,0,0,0,-1--1--1,,1|(716,228)|
11,99,48,716,189,10,9,33,131,0,1,4,0,0,0,255-0-0,0-0-0,|12||0-0-0
10,100,TeAnergy,767,189,41,10,40,131,0,10,-1,0,0,0,0-0-0,0-0-0,|14||255-0-0
12,101,48,720,1037,10,8,0,3,0,0,-1,0,0,0
1,102,104,101,4,0,0,22,0,0,0,-1--1--1,,1|(717,998)|
1,103,104,12,100,0,0,22,0,0,0,-1--1--1,,1|(717,917)|
11,104,48,717,957,12,11,33,131,0,1,4,0,0,0,0-128-255,0-0-0,|12||0-0-0
10,105,TrAnergy,769,957,40,11,40,131,0,10,-1,0,0,0,0-0-0,0-0-0,|14||0-128-255
1,106,1,100,1,0,0,12,3,64,0,255-0-0,|12||0-0-0,1|(762,230)|
1,107,12,105,1,0,0,12,3,64,0,0-128-255,|12||0-0-0,1|(748,903)|
1,108,56,11,1,0,0,12,3,64,0,0-128-0,|12||0-0-0,1|(732,425)|
1,109,56,21,1,0,0,12,3,64,0,0-128-0,|12||0-0-0,1|(734,698)|
1,110,1,11,1,0,0,12,3,64,0,255-0-0,|12||0-0-0,1|(803,325)|
1,111,12,21,1,0,0,12,3,64,0,0-128-255,|12||0-0-0,1|(793,804)|
10,112,logTe,943,129,19,11,8,3,0,0,0,0,0,0
10,113,logTr,949,971,18,11,8,3,0,0,0,0,0,0
1,114,8,112,0,0,0,0,0,64,0,-1--1--1,,1|(1019,200)|
1,115,18,113,0,0,0,0,0,64,0,-1--1--1,,1|(1021,917)|
12,116,0,296,282,150,150,3,44,0,0,1,0,0,0
GRAPH_0
\\\---/// Sketch information - do not modify anything except names
V300  Do not put anything below this section - it will be ignored
*View 2
$192-192-192,0,Times New Roman|12||0-0-0|0-0-0|0-0-255|-1--1--1|-1--1--1|96,96,5,0
10,1,RevesibleDamage,1061,425,50,32,3,131,0,20,0,0,0,0,0-0-0,192-192-192,|12|B|0-0-0
12,2,48,1277,419,10,8,0,3,0,0,-1,0,0,0
1,3,5,2,4,0,0,22,0,0,0,-1--1--1,,1|(1233,419)|
1,4,5,1,100,0,0,22,0,0,0,-1--1--1,,1|(1149,419)|
11,5,48,1193,419,6,8,34,3,0,0,1,0,0,0
10,6,naturalRecovery,1193,438,51,11,40,3,0,0,-1,0,0,0
12,7,48,843,421,10,8,0,3,0,0,-1,0,0,0
1,8,10,1,4,0,0,22,0,0,0,-1--1--1,,1|(976,421)|
1,9,10,7,100,0,0,22,0,0,0,-1--1--1,,1|(891,421)|
11,10,48,936,421,6,8,34,3,0,0,1,0,0,0
10,11,damage,936,440,26,11,40,3,0,0,-1,0,0,0
10,12,IrreversibleDamage,1077,605,59,32,3,131,0,20,0,0,0,0,0-0-0,192-192-192,|12|B|0-0-0
1,13,15,12,4,0,0,22,0,0,0,-1--1--1,,1|(1059,544)|
1,14,15,1,100,0,0,22,0,0,0,-1--1--1,,1|(1059,480)|
11,15,348,1059,509,8,6,33,3,0,0,4,0,0,0
10,16,irreversible,1102,509,35,11,40,3,0,0,-1,0,0,0
1,17,1,6,1,0,0,0,0,64,0,-1--1--1,,1|(1136,466)|
10,18,r,1262,505,5,11,8,3,0,0,0,0,0,0
1,19,18,6,1,0,0,0,0,64,0,-1--1--1,,1|(1267,464)|
10,20,d1,836,505,10,11,8,3,0,0,0,0,0,0
1,21,20,11,1,0,0,0,0,64,0,-1--1--1,,1|(853,464)|
10,22,eprima,876,577,23,11,8,3,0,0,0,0,0,0
10,23,Activated Te,804,703,55,31,3,130,0,20,-1,0,0,0,0-0-0,255-0-0,|12|B|128-128-128
1,24,23,22,0,0,0,0,0,64,0,-1--1--1,,1|(841,636)|
1,25,22,11,0,0,0,0,0,64,0,-1--1--1,,1|(902,514)|
10,26,n,786,595,6,11,8,3,0,0,0,0,0,0
12,27,0,472,188,150,150,3,44,0,0,1,0,0,0
GRAPH
10,28,d2,1192,563,10,11,8,3,0,0,0,0,0,0
1,29,28,16,1,0,0,0,0,64,0,-1--1--1,,1|(1186,512)|
1,30,1,16,0,0,0,0,0,64,0,-1--1--1,,1|(1082,471)|
10,31,TotalDamage,1041,776,44,25,8,131,0,0,0,0,0,0
1,32,12,31,1,0,0,0,0,64,0,-1--1--1,,1|(1073,673)|
1,33,1,31,1,0,0,0,0,64,0,-1--1--1,,1|(980,582)|
12,34,0,1102,213,150,150,3,12,0,0,1,0,0,0
TotalDamage
12,35,0,548,680,150,150,3,12,0,0,1,0,0,0
Activated_Cells
10,36,NOISE SEED,763,163,56,11,8,2,0,3,-1,0,0,0,128-128-128,0-0-0,|12||128-128-128
1,37,26,22,1,0,0,0,0,64,0,-1--1--1,,1|(809,568)|
10,38,Max Tr activation and proliferation Rate,758,233,75,19,8,2,0,3,-1,0,0,0,128-128-128,0-0-0,|12||128-128-128
10,39,A,899,634,8,11,8,3,0,0,0,0,0,0
1,40,39,22,0,0,0,0,0,64,0,-1--1--1,,1|(890,611)|
///---\\\
:GRAPH ciclo_limite
:TITLE ciclo limite
:X-AXIS Activated Tr
:X-MIN 0
:SCALE
:VAR Activated Te
:Y-MIN 0
:LINE-WIDTH 1

:GRAPH Activated_Cells
:TITLE Activated Cells
:Y-DIV 4
:SCALE
:VAR Activated Te
:Y-MIN 0
:LINE-WIDTH 2
:SCALE
:VAR eprima
:LINE-WIDTH 2

:GRAPH pruebas_Te
:TITLE pruebas Te
:SCALE
:VAR Activated Te
:VAR Resting Te

:GRAPH pruebasTr
:TITLE pruebasTr
:SCALE
:VAR Activated Tr
:VAR Resting Tr

:GRAPH TotalDamage
:TITLE GRAPH_1
:SCALE
:VAR TotalDamage
:Y-MIN 0
:LINE-WIDTH 2
:VAR RevesibleDamage
:LINE-WIDTH 2
:VAR IrreversibleDamage
:LINE-WIDTH 2

:GRAPH GRAPH
:TITLE GRAPH
:SCALE
:VAR IrreversibleDamage
:LINE-WIDTH 2
:VAR RevesibleDamage
:LINE-WIDTH 2

:GRAPH GRAPH_0
:TITLE GRAPH_0
:SCALE
:VAR logTr
:VAR logTe

:GRAPH ciclo_limite_naïve
:TITLE ciclo limite
:X-AXIS Naïve Tr
:SCALE
:VAR Naïve Te

:GRAPH Activated_Te
:TITLE Activated_Te
:SCALE
:VAR Activated Te
:L<%^E!@
1:Current.vdf
9:Current
15:0,0,0,0,0,0
19:5,1
27:2,
34:0,
4:Time
5:RevesibleDamage
24:0
25:1824.7
26:1824.7
