# Supplementary material for: Modeling the effector - regulatory T cell cross-regulation reveals the intrinsic character of relapses in Multiple Sclerosis
Source: BMC Syst Biol. 2011 Jul 15;5:114. doi: 10.1186/1752-0509-5-114 (PMC3155504; doi:10.1186/1752-0509-5-114)
Supplement: Additional file 3 — Dataset CEL from patients with MS Data from 9 patients with RRMS who underwent monthly MRI with gadolinium for 48 months. It showed the number of CELs for each consecutive month on the MRI, the Expanded Disability Status Scale (EDSS) for measuring clinical disability and the presence of clinical relapses (excel file). [file 1752-0509-5-114-S3.XLS]

## Sheet: data
PATIENT	MONTHS
patient #1	1	2	3	4	5	6	7	8	9	10	11	12	13	14	15	16	17	18	19	20	21	22	23	24	25	26	27	28	29	30	31	32	33	34	35	36	37	38	39	40	41	42	43	44	45	46	47	48
CEL#1	0	1	1	0	0	1	0	0	1	0	0	1	0	0	4	4	5	0	1	1	3	1	1	2	0	0	0	0	0	1	1	0	0	1	0	0	0	0	0	1	0	0	0	0	1	1	0	0
EDSS#1	2	2	2	2	2.5	2	2	2	2	2.5	2.5	2	2	2	2.5	2	2	2	2	2	2	2	2	2	2	2	2	2	3	2.5	2	2	2	2	2	2	2	2	2	2	2	2	2	2	2	2	2	2
RELAPSES#1	1	0	0	1	0	0	0	0	0	0	0	1	0	0	0	0	0	0	0	0	0	0	0	0	0	0	0	0	0	1	0	0	1	0	0	0	0	0	0	0	0	0	0	0	0	0	0	0
STEROIDS#1	0	0	0	1	0	0	0	0	0	0	0	1	0	0	0	0	0	0	0	0	0	0	0	0	0	0	0	0	0	0	0	0	0	0	0	0	0	0	0	0	0	0	0	0	0	0	0	0
patients #2	1	2	3	4	5	6	7	8	9	10	11	12	13	14	15	16	17	18	19	20	21	22	23	24	25	26	27	28	29	30	31	32	33	34	35	36	37	38	39	40	41	42	43	44	45	46	47	48
CEL#2	2	1	1	0	0	0	0	0	0	0	1	0	1	0	0	0	0	0	0	0	0	1	0	1	0	0	1	0	0	0	2	1	1	0	0	0	0	0	0	0	0	0	0	0	0	0	0	1
EDSS#2	2	1.5	1.5	1.5	1.5	1.5	1.5	1.5	1.5	1.5	2	1.5	1.5	1.5	1.5	1.5	1.5	1.5	1.5	1.5	1.5	1.5	1.5	2	2	2	2	1.5	1.5	1.5	1.5	1.5	1.5	1.5	1.5	1.5	1.5	1.5	1.5	1.5	1.5	1.5	1.5	1.5	1.5	1.5	1.5	1.5
RELAPSES#2	0	0	0	0	0	0	0	0	0	0	0	0	0	0	0	0	0	0	0	0	0	0	0	0	0	0	0	0	0	0	0	0	0	0	0	0	0	0	0	0	0	0	0	0	0	0	0	0
STEROIDS#2	0	0	0	0	0	0	0	0	0	0	0	0	0	0	0	0	0	0	0	0	0	0	0	0	0	0	0	0	0	0	0	0	0	0	0	0	0	0	0	0	0	0	0	0	0	0	0	0
patients #3	1	2	3	4	5	6	7	8	9	10	11	12	13	14	15	16	17	18	19	20	21	22	23	24	25	26	27	28	29	30	31	32	33	34	35	36	37	38	39	40	41	42	43	44	45	46	47	48
CEL#3	6	5	3	15	5	3	7	6	3	1	3	3	5	4	4	4	5	1	8	5	3	5	3	3	2	5	2	5	5	3	3	7	5	7	3	4	1	0	1	3	3	3	1	1	3	0	3	1
EDSS#3	1.5	1.5	1.5	1.5	2	1.5	1.5	1.5	1.5	1.5	1.5	1.5	2	1.5	1.5	2	1.5	1.5	1.5	1.5	1.5	1.5	1.5	1.5	1.5	1.5	2	1.5	1.5	1.5	1.5	1.5	1.5	1.5	1.5	1.5	1.5	1.5	1.5	1.5	1.5	1.5	1.5	1.5	2	1.5	1.5	1.5
RELAPSES#3	0	0	0	0	1	0	0	0	0	0	0	0	0	0	0	1	0	0	0	0	0	0	0	0	0	0	0	0	0	0	0	0	0	0	0	0	0	0	0	0	0	0	0	0	0	0	0	0
STEROIDS#3	0	0	0	0	1	0	0	0	0	0	0	0	0	0	0	1	0	0	0	0	0	0	0	0	0	0	0	0	0	0	0	0	0	0	0	0	0	0	0	0	0	0	0	0	0	0	0	0
patients #4	1	2	3	4	5	6	7	8	9	10	11	12	13	14	15	16	17	18	19	20	21	22	23	24	25	26	27	28	29	30	31	32	33	34	35	36	37	38	39	40	41	42	43	44	45	46	47	48
CEL#4	3	8	6	1	0	3	2	3	1	5	2	2	1	4	2	2	5	3	2	1	2	1	4	2	1	4	3	3	3	2	2	2	3	2	1	1	1	1	1	2	2	1	0	0	0	0	0	0
EDSS#4	3	2.5	3.5	3	2.5	2	2	2	2	2	2	2	2	2	2	1.5	1.5	1.5	2	2	1.5	2	1.5	1.5	2.5	2.5	2.5	2.5	3	2.5	2.5	2.5	2	2	3	2	2	2	2	2	2	2	2	2	2	2	2	2
RELAPSES#4	0	0	0	1	0	0	0	0	0	0	0	0	0	0	0	0	0	0	0	0	0	1	0	0	0	0	0	0	1	0	0	0	0	0	0	1	0	0	0	0	0	0	0	1	0	0	0	0
STEROIDS#4	0	0	0	1	0	0	0	0	0	0	0	0	0	0	0	0	0	0	0	0	0	1	0	0	0	0	0	0	1	0	0	0	0	0	0	1	0	0	0	0	0	0	0	1	0	0	0	0
patients #5	1	2	3	4	5	6	7	8	9	10	11	12	13	14	15	16	17	18	19	20	21	22	23	24	25	26	27	28	29	30	31	32	33	34	35	36	37	38	39	40	41	42	43	44	45	46	47	48
CEL#5	1	3	2	2	6	3	5	1	1	1	1	1	0	0	0	4	2	6	6	5	4	8	6	8	9	9	13	4	13	15	17	13	7	10	9	6	7	6	5	10	21	39	52	10	18	15	11	10
EDSS#5	5.5	5.5	5.5	5.5	5.5	5.5	5.5	5.5	5.5	5.5	6	6	6	6	6.5	6.5	6.5	6.5	6.5	6.5	6.5	6.5	6.5	6.5	6.5	6.5	6.5	6.5	6.5	6.5	6.5	6.5	6.5	6.5	6.5	6.5	6.5	6.5	6.5	6.5	6.5	7	6	6	6	6	6	6
RELAPSES#5	0	0	0	0	0	0	0	0	0	0	0	0	0	0	0	0	0	0	0	0	0	0	0	0	0	0	0	0	0	0	0	0	0	0	0	0	0	0	0	0	0	0	0	1	0	0	0	0
STEROIDS#5	0	0	0	0	0	0	0	0	0	0	0	0	0	1	0	0	0	0	0	0	0	0	0	0	0	0	0	0	0	0	0	0	0	0	0	0	0	0	0	0	0	0	0	1	0	0	0	0
patients #6	1	2	3	4	5	6	7	8	9	10	11	12	13	14	15	16	17	18	19	20	21	22	23	24	25	26	27	28	29	30	31	32	33	34	35	36	37	38	39	40	41	42	43	44	45	46	47	48
CEL#6	3	5	4	4	2	2	5	2	1	1	2	0	2	3	2	3	2	1	2	1	1	1	3	8	3	1	1	3	1	6	2	3	2	3	5	1	1	0	0	0	1	2	3	2	1	2	4	1
EDSS#6	1.5	1.5	1.5	1.5	1.5	1.5	1.5	1.5	1.5	1.5	1.5	1.5	1.5	1.5	1.5	1.5	1.5	1.5	1.5	1.5	1.5	1.5	2	1.5	1.5	1.5	1.5	1.5	1.5	1.5	1.5	1.5	1.5	1.5	1.5	1.5	2	1.5	1.5	1.5	1.5	1.5	1.5	1.5	1.5	2	1.5	1.5
RELAPSES#6	0	0	0	0	0	0	0	0	0	0	0	0	0	0	0	0	0	0	0	0	0	0	0	0	0	0	0	0	0	0	0	0	0	0	0	0	0	0	0	0	0	0	0	0	0	1	0	0
STEROIDS#6	0	0	0	0	0	0	0	0	0	0	0	0	0	0	0	0	0	0	0	0	0	0	0	0	0	0	0	0	0	0	0	0	0	0	0	0	0	0	0	0	0	0	0	0	0	1	0	0
patients #7	1	2	3	4	5	6	7	8	9	10	11	12	13	14	15	16	17	18	19	20	21	22	23	24	25	26	27	28	29	30	31	32	33	34	35	36	37	38	39	40	41	42	43	44	45	46	47	48
CEL#7	2	2	2	3	0	3	1	2	1	0	1	0	1	1	0	1	1	1	1	1	1	2	1	3	5	7	5	3	1	2	3	1	0	1	5	1	2	3	16	14	16	9	10	3	7	5	3	10
EDSS#7	2	2	2	2	2	2	2	2	2	2	2	2	2.5	2	2	2	2.5	2.5	2	2	2	2	2.5	3	2.5	2.5	3	3.5	3	3	3	3	3	3	4	4	4	4	4	4.5	4.5	4.5	4.5	4.5	5	5	4.5	4.5
RELAPSES#7	0	0	0	0	0	0	0	0	0	0	0	0	0	0	0	0	1	0	0	0	0	0	0	0	0	0	0	0	0	0	0	0	0	0	0	1	0	0	0	0	0	0	1	0	0	0	0	0
STEROIDS#7	0	0	0	0	0	0	0	0	0	0	0	0	0	0	0	0	1	0	0	0	0	0	0	0	0	0	0	0	0	0	0	0	0	0	0	1	0	0	0	0	0	0	1	0	0	0	0	0
patients #8	1	2	3	4	5	6	7	8	9	10	11	12	13	14	15	16	17	18	19	20	21	22	23	24	25	26	27	28	29	30	31	32	33	34	35	36	37	38	39	40	41	42	43	44	45	46	47	48
CEL#8	7	10	10	9	6	4	5	5	7	8	8	8	3	8	4	7	7	5	5	2	3	3	2	6	5	2	3	2	4	6	3	4	7	14	2	10	10	8	4	2	7	5	3	3	2	3	2	2
EDSS#8	3.5	2.5	2.5	2.5	2.5	2.5	2.5	2.5	2.5	2.5	2.5	2.5	2.5	2.5	2.5	2.5	2.5	2.5	2.5	2	2	2	2.5	2.5	1.5	1.5	1.5	1.5	2	2	2	2	2	2	2.5	3	2	2.5	2.5	2	2	2	2	2	2	2	2	2
RELAPSES#8	0	0	0	0	0	0	0	0	0	0	0	0	0	0	0	0	0	0	0	0	0	0	0	0	0	0	0	0	0	0	0	0	0	0	0	0	0	0	0	0	0	0	0	0	0	0	0	0
STEROIDS#8	0	0	0	0	0	0	0	0	0	0	0	0	0	0	0	0	0	0	0	0	0	0	0	0	0	0	0	0	0	0	0	0	0	0	0	0	0	0	0	0	0	0	0	0	0	0	0	0
patients #9	1	2	3	4	5	6	7	8	9	10	11	12	13	14	15	16	17	18	19	20	21	22	23	24	25	26	27	28	29	30	31	32	33	34	35	36	37	38	39	40	41	42	43	44	45	46	47	48
CEL#9	4	2	3	4	5	6	4	2	2	3	3	1	1	2	4	0	1	2	2	2	0	1	1	1	0	0	6	1	2	6	1	1	6	5	4	6	5	7	6	7	2	2	4	3	7	3	4	6
EDSS#9	1.5	1.5	2	1.5	1.5	1.5	1.5	1.5	1.5	1.5	1.5	1.5	1.5	1.5	1.5	1.5	1.5	1.5	1.5	1.5	1.5	1.5	1.5	2	2	2	1.5	1.5	1.5	1.5	2	2.5	2.5	3.5	3	2.5	2	2	2	2	1	2	2	2	2	2	2	2
RELAPSES#9	0	0	0	0	0	0	0	0	0	0	0	0	0	0	0	0	0	0	0	0	0	0	0	0	1	0	0	0	0	0	0	0	0	1	0	0	0	0	0	0	1	0	0	0	0	0	0	0
STEROIDS#9	0	0	0	0	0	0	0	0	0	0	0	0	0	0	0	0	0	0	0	0	0	0	0	0	1	0	0	0	0	0	0	0	0	1	0	0	0	0	0	0	1	0	0	0	0	0	0	0
	0

## Sheet: patient3
patients #3	1	2	3	4	5	6	7	8	9	10	11	12	13	14	15	16	17	18	19	20	21	22	23	24	25	26	27	28	29	30	31	32	33	34	35	36	37	38	39	40	41	42	43	44	45	46	47	48
CEL#3	6	5	3	15	5	3	7	6	3	1	3	3	5	4	4	4	5	1	8	5	3	5	3	3	2	5	2	5	5	3	3	7	5	7	3	4	1	0	1	3	3	3	1	1	3	0	3	1
EDSS#3	1.5	1.5	1.5	1.5	2	1.5	1.5	1.5	1.5	1.5	1.5	1.5	2	1.5	1.5	2	1.5	1.5	1.5	1.5	1.5	1.5	1.5	1.5	1.5	1.5	2	1.5	1.5	1.5	1.5	1.5	1.5	1.5	1.5	1.5	1.5	1.5	1.5	1.5	1.5	1.5	1.5	1.5	2	1.5	1.5	1.5
RELAPSES#3	0	0	0	0	2	0	0	0	0	0	0	0	0	0	0	2	0	0	0	0	0	0	0	0	0	0	0	0	0	0	0	0	0	0	0	0	0	0	0	0	0	0	0	0	0	0	0	0
